# Supplementary material for: Phytochemically Derived Zingerone Nanoparticles Inhibit Cell Proliferation, Invasion and Metastasis in Human Oral Squamous Cell Carcinoma
Source: Biomedicines. 2022 Jan 29;10(2):320. doi: 10.3390/biomedicines10020320 (PMC8869513; doi:10.3390/biomedicines10020320)
Supplement: Supplementary file 1 [file biomedicines-10-00320-s001.zip]

Archive with 1 entries (1 files):
- biomedicines-1520095-supplementary.pdf
